# Supplementary material for: Demineralized Dentin Matrix Particle-Based Bio-Ink for Patient-Specific Shaped 3D Dental Tissue Regeneration
Source: Polymers (Basel). 2021 Apr 15;13(8):1294. doi: 10.3390/polym13081294 (PMC8071469; doi:10.3390/polym13081294)
Supplement: Supplementary file 1 [file polymers-13-01294-s001.zip]

Archive with 1 entries (1 files):
- polymers-1141116-supplementary.pdf
